# Supplementary material for: Zinc(II), Palladium(II), and Metal-Free Phthalocyanines Bearing Nipagin-Functionalized Substituents against Candida auris and Selected Multidrug-Resistant Microbes
Source: Pharmaceutics. 2022 Aug 12;14(8):1686. doi: 10.3390/pharmaceutics14081686 (PMC9416722; doi:10.3390/pharmaceutics14081686)
Supplement: Supplementary file 1 [file pharmaceutics-14-01686-s001.zip]

Archive with 1 entries (1 files):
- pharmaceutics-1839171-supplementary.pdf
